# Supplementary material for: The Antimicrobial Extract Derived from Pseudomonas sp. HP-1 for Inhibition of Aspergillus flavus Growth and Prolongation of Maize Seed Storage
Source: Foods. 2025 May 16;14(10):1774. doi: 10.3390/foods14101774 (PMC12111000; doi:10.3390/foods14101774)
Supplement: Supplementary file 1 [file foods-14-01774-s001.zip]

Archive with 1 entries (1 files):
- foods-3578972-supplementary.pdf
